# Supplementary material for: New fossil discoveries illustrate the diversity of past terrestrial ecosystems in New Caledonia
Source: Sci Rep. 2021 Sep 15;11:18388. doi: 10.1038/s41598-021-97938-5 (PMC8443626; doi:10.1038/s41598-021-97938-5)
Supplement: Supplementary file 2 — Supplementary Information 2. [file 41598_2021_97938_MOESM2_ESM.xlsx]

## Sheet: Feuil1
Morphotype number	Number	Organ	Locality	Taxon	Key characters for identification
1	78	leaf	Madeleine	Myrtaceae, Melaleuca	Intralaminar glands and Parallelodromous major vein framework
2	70	bractea	Madeleine	Ericaceae (ex-Epacridaceae), Styphelia	Parallelodromous major vein framework, shape, size nearly identical to inflorescence bracts of living species of Styphelia, correlated with the numerous leaves attributed to that genus
23	1 (+48)	axis with leaves	Madeleine	Gymnosperm, cf. Dacrydium	Axis with 48 leaves
2	34	leaf	Madeleine	Ericaceae (ex-Epacridaceae), Styphelia	Parallelodromous major vein framework, shape, size are very similar to extant Styphelia spp.
52	14	leaf	Madeleine	?Myrtaceae	Entire leaf, brochidodromous, Intramarginal 2°
40	13	leaf	Pont des Japonais	?Lauraceae, cf. Cinnamomum	Perfect suprabasal acrodromous
41	12	leaf	Pont des Japonais	Dicotyledon	Pinnate entire leaves
35	11	leaf	Pont des Japonais	Calophyllaceae, Calophyllum	Second veins filling field, very similar to extant C. caledonicum
21	9	petal	Madeleine	Dicotyledon	Shape and size
31	8	leaf	Pont des Japonais	Dicotyledon	Pinnate, bullate leaves
50	8	leaf	Pont des Japonais	?Lauraceae	Perfect suprabasal acrodromous
11	7	fruit	Madeleine	Pteridophyte 1	Pinnule
26	5	leaf	Pont des Japonais	?Ericaceae, ?Styphelia	Parallelodromous major vein framework
44	5	leaf	Pont des Japonais	Gymnosperm	Axis with small leaves
47	4	leaf	Pont des Japonais	Rhamnaceae, cf. Alphitonia neocaledonica	Eucamptodromous, tertiary venation obliquous, primary vein thick
4	3	leaf	Madeleine & Pont des Japonais	Malvaceae, cf. Maxwellia	Wide leaf, few secondaries very distant, base rounded, primary vein thick
18	3	leaf	Madeleine	Angiosperm	Nanophyll, parallelodromous major vein framework
38	3	leaf	Pont des Japonais	Lauraceae, ?Cryptocarya cf. guillauminii	Perfect suprabasal acrodromous, size, number of 2° and size of the petiole very similar to actual species
58	1	leaf	Madeleine	Thymelaeaeceae, ?Solmsia	Second veins parallel with intersecondaries parallel to major secondaries, primary vein thick up to the apex
